# Supplementary material for: Transcriptomic Analysis of Taar5 Expression and Co-Expression Networks in the Cerebellum During Perinatal Development
Source: Brain Sci. 2025 Jul 25;15(8):791. doi: 10.3390/brainsci15080791 (PMC12384425; doi:10.3390/brainsci15080791)
Supplement: Supplementary file 1 [file brainsci-15-00791-s001.zip]

Archive with 1 entries (1 files):
- brainsci-3713792-supplementary.pdf
